# Supplementary material for: ProteinCoLoc streamlines Bayesian analysis of colocalization in microscopic images
Source: Sci Rep. 2024 Jun 10;14:13277. doi: 10.1038/s41598-024-63884-1 (PMC11164984; doi:10.1038/s41598-024-63884-1)
Supplement: Supplementary file 3 — Supplementary Information 2. [file 41598_2024_63884_MOESM3_ESM.zip]

Archive with 12 entries (12 files):
- 0001_c1.tif
- 0001_c2.tif
- 0001_c3.tif
- 0002_c1.tif
- 0002_c2.tif
- 0002_c3.tif
- 0003_c1.tif
- 0003_c2.tif
- 0003_c3.tif
- 0004_c1.tif
- 0004_c2.tif
- 0004_c3.tif
