# Supplementary material for: ProteinCoLoc streamlines Bayesian analysis of colocalization in microscopic images
Source: Sci Rep. 2024 Jun 10;14:13277. doi: 10.1038/s41598-024-63884-1 (PMC11164984; doi:10.1038/s41598-024-63884-1)
Supplement: Supplementary file 4 — Supplementary Information 3. [file 41598_2024_63884_MOESM4_ESM.ipynb]

# %% [markdown]
# Supplementary file S3: Code example

Supplement to Seefelder et al.: ProteinCoLoc: A Novel Software for a Bayesian Analysis of Colocalization in Microscopic Images

# %% [markdown]
This Jupyter notebooks illustrates the usage of the API of ProteinCoLoc and repeats the analysis described as exemplary analysis 1 in the accompanying publication. It serves as both a practical guide and an illustration of the software's capabilities for users

Note on Documentation: Each function within ProteinCoLoc is comprehensively documented directly in the code. For additional details on any function, you can access its documentation within 
- the Julia REPLY by prefixing the function name with a question mark, e.g., ?ProteinCoLoc.start_analysis.
- the Jupyter notebook by calling println(Base.doc(ProteinCoLoc.start_analysis)).

# %% [markdown]
## Package installation

# %% [markdown]
First, we create a temporary Julia environment, download ProteinCoLoc from GitHub (https://github.com/ma-seefelder/ProteinCoLoc) and import it into Julia. This may take a while as Julia has to precompile the code. 

# %% [code]
# generate a new temporary environment
import Pkg
Pkg.activate(; temp=true)

# download ProteinCoLoc
Pkg.add(url = "https://github.com/ma-seefelder/ProteinCoLoc")
println("ProteinCoLoc.jl has been downloaded.")

# import ProteinCoLoc
import ProteinCoLoc

# %% [markdown]
## Analysis

# %% [markdown]
Before we begin our analysis with ProteinCoLoc, it's essential to properly organize our workspace. Please follow these steps to ensure your images are correctly positioned for the analysis:

1. Download and Unzip Supplementary Files: Start by downloading the supplementary file(s) containing the co-immunofluorescence images. Once downloaded, unzip the file to access the images.

2. Organize Images: Ensure that the unzipped images are sorted into two separate folders within the same directory as your Jupyter notebook. If the images from the provided example are used, the images are already correclty named and configured. For using your own images, please refer to the section "Input images and naming convention" in the accompanying publication. 
    - One folder should contain images of the actual sample (e.g., sample_images).
    - The other folder should contain reference or control condition images (e.g., control_images).

3. Define Folder Paths in the Notebook: In the Jupyter notebook, specify the paths to these folders. This can be done by setting variables to the folder paths, as shown in the code snippet below:

# %% [code]
SAMPLE_PATH = "HAP40"
CONTROL_PATH = "control"
OUTPUT_PATH = "output"

# %% [markdown]
### Image loading functionality

# %% [markdown]
Now, we test if the images can be loaded properly. Therefore, we can use the function ProteinCoLoc.get_images. First, we retrieve the documentation of the function ProteinCoLoc.get_images.

In this documentation we see that the function requires three input arguments:
* `path`: A string representing the path to the image files.
* `nchannels`: An integer representing the number of channels in the images.
* `stack_name`: A string representing the name of the image stack.

and returns a MultiChannelImageStack.

# %% [code]
println(Base.doc(ProteinCoLoc.get_images))

# %% [markdown]
Now, we use this function to load the images and assure that the type of the loaded image stack is a subtype of ProteinCoLoc.MultiChannelImageStack

# %% [code]
images = ProteinCoLoc.get_images(SAMPLE_PATH, 3, "HAP40")
typeof(images) <: ProteinCoLoc.MultiChannelImageStack 

# %% [markdown]
### Complete workflow

# %% [markdown]

Conducting an analysis with ProteinCoLoc.jl is streamlined into a straightforward process by invoking the ProteinCoLoc.start_analysis function. This comprehensive function facilitates the entire analytical workflow, including image loading, background subtraction, Bayesian inference, and the production of insightful plots. To tailor the analysis to specific needs, several parameters must be initially set:

* NUM_PATCHES: This parameter specifies the number of patches each image will be divided into for the analysis. Setting this to 16, for example, means that each image will be segmented into a grid of 16 x 16 patches, allowing for detailed analysis on a patch-by-patch basis.
* NUM_LOCAL_PATCHES: Indicates the number of patches to be used in the local colocalization analysis.
* NUM_CHANNELS: Denotes the total number of color channels available in the dataset, which is crucial for correctly parsing the image data.
* SELECTED_CHANNELS: A Boolean value (true or false); when set to true, it instructs ProteinCoLoc to exclusively assess colocalization between the specified channels.
* CHANNELS: A vector containing two integers that identify the specific color channels to be analyzed for colocalization.

# %% [code]
NUM_PATCHES = 16
NUM_LOC_PATCHES = 200
NUM_CHANNELS = 3
SELCTED_CHANNELS = true
CHANNELS = [2, 3]

# %% [code]
ProteinCoLoc.start_analysis(
    SAMPLE_PATH, CONTROL_PATH, OUTPUT_PATH,
    NUM_PATCHES, NUM_LOC_PATCHES, NUM_CHANNELS,
    SELCTED_CHANNELS, CHANNELS
    ) 

# %% [markdown]
Here, we only defined the required arguments of the function. For the other arguments, we used the default values. For a list of all arguments and their meaning, please refer to the documentation.

# %% [code]
println(Base.doc(ProteinCoLoc.start_analysis))
